# Supplementary material for: Bycatch and discards in the artisanal shrimp trawl fishery in Northern Peru
Source: PLoS One. 2022 Jun 22;17(6):e0268128. doi: 10.1371/journal.pone.0268128 (PMC9216530; doi:10.1371/journal.pone.0268128)
Supplement: S1 Data — (XLSX) [file pone.0268128.s002.xlsx]

## Sheet: Sheet1
Nr	Common name	Taxa	Phylim	Class	Order	Family	Genus	Scientific name	CPUE (kg/hour)			Species destination
									Mean	sd	%
1	langostino cafe	Crustaceos	Arthropoda	Malacostraca	Decapoda	Penaeidae	Penaeus	Penaeus californiensis	14.7582	12.3873	17.8195	Target
2	carajito	Peces oseos	Chordata	Actinopterygii	Perciformes	Serranidae	Diplectrum	Diplectrum conceptione	13.5282	24.0976	16.3343	commercial
3	caulerpa	Algas	Chlorophyta	Ulvophyceae	Bryopsidales	Caulerpaceae	Caulerpa	Caulerpa sp.	10.7873	24.8317	13.0249	discard
4	lenguado boca chica	Peces oseos	Chordata	Actinopterygii	Pleuronectiformes	Paralichthydae	Etropus	Etropus ectenes	5.30592	9.92504	6.40653	commercial
5	bereche	Peces oseos	Chordata	Actinopterygii	Perciformes	Sciaenidae	Larimus	Larimus pacificus	4.72071	18.9662	5.69993	discard
6	falso volador	Peces oseos	Chordata	Actinopterygii	Scorpaeniformes	Triglidae	Prionotus	Prionotus stephanophrys	4.19241	31.8243	5.06205	discard
7	cangrejo nadador	Crustaceos	Arthropoda	Malacostraca	Decapoda	Portunidae	Achelous	Achelous asper	2.43968	3.16942	2.94575	discard
8	fraile luminoso	Peces oseos	Chordata	Actinopterygii	Batrachoidiformes	Batrachoididae	Porichthys	Porichthys margaritatus	2.15721	5.1213	2.60468	discard
9	cangrejo patas manchadas	Crustaceos	Arthropoda	Malacostraca	Decapoda	Aethridae	Hepatus	Hepatus sp.	1.78793	3.20564	2.1588	discard
10	camaron brujo	Crustaceos	Arthropoda	Malacostraca	Stomatopoda	Squillidae	Squilla	Squilla panamensis	1.5595	3.29789	1.88299	discard
11	san pedro	Peces oseos	Chordata	Actinopterygii	Perciformes	Mullidae	Pseudupeneus	Pseudupeneus grandisquamis	1.49332	3.17731	1.80308	discard
12	caracol babosa	Moluscos	Mollusca	Gastropoda	Littorinimorpha	Naticidae	Sinum	Sinum cymba	1.15988	2.50281	1.40048	discard
13	cangrejo ermitano	Crustaceos	Arthropoda	Malacostraca	Decapoda	Diogenidae	Dardanus	Dardanus sinistripes	1.07716	1.63704	1.3006	discard
14	jaiba morada	Crustaceos	Arthropoda	Malacostraca	Decapoda	Portunidae	Euphylax	Euphylax robustus	1.0503	2.21996	1.26817	commercial
15	caracol pera 2	Moluscos	Mollusca	Gastropoda	Littorinimorpha	Cassidae	Semicassis	Semicassis centiquadrata	0.935041	2.25505	1.129	discard
16	zorra	Peces oseos	Chordata	Actinopterygii	Aulopiformes	Synodontidae	Synodus	Synodus evermanni	0.889658	1.52624	1.0742	discard
17	pez cola punta naranja	Peces oseos	Chordata	Actinopterygii	Perciformes	Serranidae	Diplectrum	Diplectrum sp. 1	0.827503	2.34246	0.999153	commercial
18	esponja morada	Cnidarios	Cnidaria	Anthozoa	Octocorallia	Renillidae	Renilla	Renilla koellikeri	0.770509	2.1313	0.930336	discard
19	lengueta	Peces oseos	Chordata	Actinopterygii	Pleuronectiformes	Cynoglossidae	Symphurus	Symphurus sp.	0.705723	1.64397	0.852112	discard
20	crujiente	Briozoos	Bryozoa	Gymnolaemata	Cheilostomatida	Cellariidae	-	-	0.687133	5.62361	0.829665	discard
21	etropus delsmani	Peces oseos	Chordata	Actinopterygii	Pleuronectiformes	Paralichthydae	Etropus	Etropus delsmani	0.684883	1.20175	0.826948	discard
22	bulldog	Peces oseos	Chordata	Actinopterygii	Perciformes	Uranoscopidae	Kathetostoma	Kathetostoma averruncus	0.58224	1.97817	0.703014	discard
23	babosa	Moluscos	Mollusca	Gastropoda	Aplysiida	Aplysiidae	Aplysia	Aplysia sp.	0.517021	1.23436	0.624267	discard
24	langostino cola azul	Crustaceos	Arthropoda	Malacostraca	Decapoda	Sicyoniidae	Sicyonia	Sicyonia disdorsalis	0.479778	1.38987	0.579299	discard
25	pulpo con manchas	Moluscos	Mollusca	Cephalopoda	Octopoda	Octopodidae	Octopus	Octopus chierchiae	0.468348	1.94375	0.565498	discard
26	espejo	Peces oseos	Chordata	Actinopterygii	Perciformes	Carangidae	Selene	Selene peruviana	0.431509	1.58751	0.521017	discard
27	caracol pina	Moluscos	Mollusca	Gastropoda	Littorinimorpha	Muricidae	Hexaplex	Hexaplex brassica	0.406847	1.53508	0.491239	commercial
28	lenguado con colmillo	Peces oseos	Chordata	Actinopterygii	Pleuronectiformes	Paralichthydae	Cyclopsetta	Cyclopsetta querna	0.392732	0.943808	0.474197	commercial
29	pulpo	Moluscos	Mollusca	Cephalopoda	Octopoda	Octopodidae	Octopus	Octopus mimus	0.329879	0.731304	0.398305	discard
30	guitarra con bandas	Elasmobraquios	Chordata	Elasmobranchii	Rajiformes	Rhinobatidae	Zapteryx	Zapteryx exasperata	0.291325	1.21747	0.351755	discard
31	caracol pera	Moluscos	Mollusca	Gastropoda	Littorinimorpha	Ficidae	Ficus	Ficus ventricosa	0.285449	0.966291	0.34466	commercial
32	cachema	Peces oseos	Chordata	Actinopterygii	Perciformes	Sciaenidae	Cynoscion	Cynoscion sp.	0.256984	2.37507	0.31029	commercial
33	congrio gato	Peces oseos	Chordata	Actinopterygii	Ophidiiformes	Ophidiidae	Ophidion	Ophidion fulvum	0.236292	0.545183	0.285306	discard
34	pejeblanco	Peces oseos	Chordata	Actinopterygii	Perciformes	Malacanthidae	Caulolatilus	Caulolatilus affinis	0.225966	1.62608	0.272838	commercial
35	camaron brujo con manchas	Crustaceos	Arthropoda	Malacostraca	Stomatopoda	Squillidae	Squilla	Squilla hancocki	0.203519	0.331551	0.245736	discard
36	tamborin 2	Peces oseos	Chordata	Actinopterygii	Tetraodontiformes	Tetraodontidae	Sphoeroides	Sphoeroides lobatus	0.200009	0.469495	0.241497	discard
37	pata de burro	Moluscos	Mollusca	Bivalvia	Cardiida	Cardiidae	Trachycardium	Trachycardium procerum	0.182336	0.950912	0.220158	discard
38	callana 2	Peces oseos	Chordata	Actinopterygii	Perciformes	Haemulidae	Haemulopsis	Haemulopsis sp.	0.180532	1.08002	0.21798	discard
39	bebe pina	Moluscos	Mollusca	Gastropoda	Neogastropoda	Pisaniidae	Solenosteira	Solenosteira gatesi	0.17379	2.13362	0.209839	discard
40	cabrilla voladora	Peces oseos	Chordata	Actinopterygii	Scorpaeniformes	Triglidae	Prionotus	Prionotus sp.	0.172761	0.791605	0.208597	discard
41	chiri lomo negro	Peces oseos	Chordata	Actinopterygii	Perciformes	Stromateidae	Peprilus	Peprilus snyderi	0.168842	0.954452	0.203865	commercial
42	caracol liso	Moluscos	Mollusca	Gastropoda	Neogastropoda	Conidae	Conus	Conus fergusoni	0.162454	0.832259	0.196152	discard
43	calamar	Moluscos	Mollusca	Cephalopoda	Myopsida	Loliginidae	Lolliguncula	Lolliguncula sp.	0.161228	1.00117	0.194671	commercial
44	polla	Peces oseos	Chordata	Actinopterygii	Perciformes	Sciaenidae	Umbrina	Umbrina xanti	0.154914	0.627664	0.187048	discard
45	cangrejo arana	Crustaceos	Arthropoda	Malacostraca	Decapoda	Majidae	Maiopsis	Maiopsis panamensis	0.143924	1.69436	0.173779	discard
46	morena	Peces oseos	Chordata	Actinopterygii	Anguilliformes	Muraenidae	Gymnothorax	Gymnothorax equatorialis	0.143333	0.716975	0.173065	discard
47	san pedro 2	Peces oseos	Chordata	Actinopterygii	Perciformes	Apogonidae	Apogon	Apogon pacificus	0.133375	0.401149	0.161041	discard
48	ulva	Algas	Chlorophyta	Ulvophyceae	Ulvales	Ulvaceae	Ulva	-	0.127488	0.965127	0.153933	discard
49	pez sapo	Peces oseos	Chordata	Actinopterygii	Lophiiformes	Lophiidae	Lophiodes	Lophiodes caulinaris	0.122141	0.563241	0.147477	discard
50	guitarra comun	Elasmobraquios	Chordata	Elasmobranchii	Rajiformes	Rhinobatidae	Pseudobatos	Pseudobatos planiceps	0.103149	0.269127	0.124545	commercial
51	cangrejo cuadrado	Crustaceos	Arthropoda	Malacostraca	Decapoda	Pseudorhombilidae	Oediplax	Oediplax granulata	0.0996374	0.5469	0.120305	discard
52	caracol lanza	Moluscos	Mollusca	Gastropoda	Neogastropoda	Pseudomelatomidae	Tiariturris	Tiariturris libya	0.0970453	0.542462	0.117175	discard
53	lenguado con colmillo 2	Peces oseos	Chordata	Actinopterygii	Pleuronectiformes	Paralichthydae	Citharichthys	Citharichtys platophrys	0.0934975	0.403991	0.112892	discard
54	marrotilla	Peces oseos	Chordata	Actinopterygii	Perciformes	Sparidae	Calamus	Calamus brachysomus	0.0903869	0.611284	0.109136	discard
55	bebe pina 2	Moluscos	Mollusca	Gastropoda	Neogastropoda	Pisaniidae	Solenosteira	Solenosteira mendozana	0.0896539	0.197248	0.108251	discard
56	coche	Peces oseos	Chordata	Actinopterygii	Tetraodontiformes	Balistidae	Balistes	Balistes polylepis	0.0890743	0.705852	0.107551	discard
57	tamborin	Peces oseos	Chordata	Actinopterygii	Tetraodontiformes	Tetraodontidae	Sphoeroides	Sphoeroides sechurae	0.0876186	0.348638	0.105793	discard
58	bagre	Peces oseos	Chordata	Actinopterygii	Siluriformes	Ariidae	Galeichthys	Galeichthys peruvianus	0.0818928	0.386454	0.0988799	discard
59	alga roja ramificada	Algas	Rhodophyta	-	-	-	-	-	0.0801301	0.640932	0.0967515	discard
60	cabrilla voladora 2	Peces oseos	Chordata	Actinopterygii	Scorpaeniformes	Triglidae	Prionotus	Prionotus albirostris	0.0791962	0.241575	0.0956239	discard
61	merluza	Peces oseos	Chordata	Actinopterygii	Gadiformes	Merlucciidae	Merluccius	Merluccius gayi	0.0790151	1.26256	0.0954053	commercial
62	tamborin sin espinas	Peces oseos	Chordata	Actinopterygii	Tetraodontiformes	Tetraodontidae	Sphoeroides	Sphoeroides sp. 1	0.0786334	0.495556	0.0949444	commercial
63	camaron brujo pardo	Crustaceos	Arthropoda	Malacostraca	Stomatopoda	Squillidae	Squilla	Squilla mantoidea	0.0785346	0.211649	0.0948251	discard
64	lenguado seudoalon	Peces oseos	Chordata	Actinopterygii	Pleuronectiformes	Paralichthydae	Citharichthys	Citharichthys stigmaeus	0.0756329	0.271831	0.0913215	discard
65	cangrejo ermitano 3	Crustaceos	Arthropoda	Malacostraca	Decapoda	Diogenidae	Petrochirus	Petrichirus californiensis	0.0724264	0.388771	0.0874498	discard
66	cabrilla	Peces oseos	Chordata	Actinopterygii	Perciformes	Serranidae	Paralabrax	Paralabrax humeralis	0.07205	0.672473	0.0869953	commercial
67	caracol con puas	Moluscos	Mollusca	Gastropoda	Littorinimorpha	Personidae	Distorsio	Distorsio decusssata	0.0718197	0.184865	0.0867173	discard
68	lenguado cola manchada	Peces oseos	Chordata	Actinopterygii	Pleuronectiformes	Bothidae	Engyophrys	Engyophrys sanctilaurentii	0.06799	0.412178	0.0820932	discard
69	caracol fresa	Moluscos	Mollusca	Gastropoda	Neogastropoda	Fasciolariidae	Goniofusus	Goniofusus spectrum	0.0672165	0.502628	0.0811592	discard
70	cangrejo mole	Crustaceos	Arthropoda	Malacostraca	Decapoda	Calappidae	Calappa	Calappa convexa	0.0665478	0.527143	0.0803518	discard
71	anguila comun	Peces oseos	Chordata	Actinopterygii	Anguilliformes	Ophichthidae	Ophichthus	Ophichthus zophochir	0.0653761	0.499941	0.0789371	discard
72	pogonol	Peces oseos	Chordata	Actinopterygii	Tetraodontiformes	Tetraodontidae	Sphoeroides	Sphoeroides sp. 2	0.0646662	0.614434	0.0780799	discard
73	cangrejo nadador puntos blancos	Crustaceos	Arthropoda	Malacostraca	Decapoda	Portunidae	Arenaeus	Arenaeus mexicanus	0.0639296	0.489045	0.0771906	discard
74	pez corneta	Peces oseos	Chordata	Actinopterygii	Syngnathiformes	Fistulariidae	Fistularia	Fistularia corneta	0.0632317	0.674903	0.0763479	discard
75	langostino con chapas	Crustaceos	Arthropoda	Malacostraca	Decapoda	Sicyoniidae	Sicyonia	Sicyonia aliaffinis	0.0608372	0.171661	0.0734566	discard
76	trompudo	Peces oseos	Chordata	Actinopterygii	Perciformes	Gerreidae	Deckertichthys	Deckertichthys aureolus	0.0606119	0.241622	0.0731846	discard
77	langostino rojo	Crustaceos	Arthropoda	Malacostraca	Decapoda	Penaeidae	Penaeus	Penaeus brevirostris	0.0605663	0.656427	0.0731295	commercial
78	chula	Peces oseos	Chordata	Actinopterygii	Perciformes	Sciaenidae	Menticirrhus	Menticirrhus elongatus	0.0603749	0.545852	0.0728985	commercial
79	perela	Peces oseos	Chordata	Actinopterygii	Perciformes	Serranidae	Paralabrax	Paralabrax callaensis	0.0551031	0.313428	0.0665332	commercial
80	langostino narizon	Crustaceos	Arthropoda	Malacostraca	Decapoda	Solenoceridae	Solenocera	Solenocera mutator	0.054249	0.190777	0.0655019	discard
81	caracol cerrito	Moluscos	Mollusca	Gastropoda	Trochida	Calliostomatidae	Calliostoma	Calliostoma rema	0.0542158	0.180112	0.0654618	discard
82	caracol bola	Moluscos	Mollusca	Gastropoda	Littorinimorpha	Tonnidae	Malea	Malea ringens	0.0520795	0.403283	0.0628823	discard
83	cangrejo toro	Crustaceos	Arthropoda	Malacostraca	Decapoda	Platyxanthidae	Peloeus	Peloeus armatus	0.0516721	0.533811	0.0623905	commercial
84	almeja	Moluscos	Mollusca	Bivalvia	-	Periplomatidae	Periploma	Periploma carpenteri	0.0515694	0.328515	0.0622665	discard
85	hojita	Peces oseos	Chordata	Actinopterygii	Perciformes	Carangidae	Chloroscombrus	Chloroscombrus orqueta	0.0501825	0.249612	0.0605919	discard
86	congrio serpiente	Peces oseos	Chordata	Actinopterygii	Anguilliformes	Congridae	Gnathophis	Gnathophis cinctus	0.0447939	0.177731	0.0540855	discard
87	caballito de mar	Peces oseos	Chordata	Actinopterygii	Syngnathiformes	Syngnathidae	Hippocampus	Hippocampus ingens	0.0424297	0.109623	0.0512309	commercial
88	bebe repollo	Moluscos	Mollusca	Gastropoda	Littorinimorpha	Bursidae	Marsupina	Marsupina nana	0.0420414	0.506065	0.0507621	discard
89	diablo	Peces oseos	Chordata	Actinopterygii	Scorpaeniformes	Scorpaenidae	Scorpaena	Scorpaena histrio	0.0418113	0.242097	0.0504842	discard
90	torpedo	Elasmobraquios	Chordata	Elasmobranchii	Torpediniformes	Torpedinidae	Tetronarce	Tetronarce tremens	0.0410532	0.27265	0.0495689	discard
91	anemona	Cnidarios	Cnidaria	Anthozoa	Actiniaria	Actiniidae	Actinia	Actinia sp.	0.0387377	0.205879	0.0467731	discard
92	lenguado 4 ocelos	Peces oseos	Chordata	Actinopterygii	Pleuronectiformes	Paralichthydae	Hippoglossina	Hippoglossina tetrophthalma	0.0375854	0.292611	0.0453817	discard
93	pez cinta	Peces oseos	Chordata	Actinopterygii	Perciformes	Trichiuridae	Trichiurus	Trichiurus lepturus	0.0366578	0.227598	0.0442617	discard
94	botija	Peces oseos	Chordata	Actinopterygii	Pleuronectiformes	Bothidae	Bothus	Bothus constellatus	0.0327472	0.282645	0.0395399	discard
95	papa	Cnidarios	Cnidaria	Anthozoa	Actiniaria	Actinostolidae	Antholoba	Antholoba sp. 2	0.0323417	0.222217	0.0390504	discard
96	ojon con punto	Peces oseos	Chordata	Actinopterygii	Perciformes	Haemulidae	Xenichthys	Xenichthys xanti	0.0316501	0.181452	0.0382153	discard
97	medusa	Cnidarios	Cnidaria	Cubozoa	Chirodropida	Chiropsalmidae	Chiropsalmus	Chiropsalmus sp.	0.0313538	0.180329	0.0378575	discard
98	choro	Moluscos	Mollusca	Bivalvia	Mytilida	Mytilidae	-	-	0.0309889	0.141166	0.0374169	discard
99	machete con hebra	Peces oseos	Chordata	Actinopterygii	Clupeiformes	Clupeidae	Opisthonema	Opisthonema sp.	0.0280318	0.194072	0.0338464	discard
100	concha blanca	Moluscos	Mollusca	Bivalvia	Venerida	Veneridae	Tivela	Tivela byronensis	0.0279933	0.141567	0.0337999	discard
101	camotillo	Peces oseos	Chordata	Actinopterygii	Perciformes	Serranidae	Diplectrum	Diplectrum maximun	0.0278432	0.159783	0.0336187	commercial
102	bereche 2	Peces oseos	Chordata	Actinopterygii	Perciformes	Sciaenidae	Stellifer	Stellifer mancorensis	0.0262619	0.22763	0.0317094	discard
103	calamar dumbo	Moluscos	Mollusca	Cephalopoda	Myopsida	Loliginidae	Lolliguncula	Lolliguncula panamensis	0.0249204	0.0967157	0.0300896	commercial
104	concha circularis	Moluscos	Mollusca	Bivalvia	Pectinida	Pectinidae	Argopecten	Argopecten ventricosus	0.0246451	0.253679	0.0297573	discard
105	lenguado comun	Peces oseos	Chordata	Actinopterygii	Pleuronectiformes	Paralichthydae	Paralichthys	Paralichthys adspersus	0.024017	0.272528	0.0289989	commercial
106	caracol fresa 2	Moluscos	Mollusca	Gastropoda	Neogastropoda	Fasciolariidae	Goniofusus	Goniofusus dupetitthouarsi	0.0239833	0.159672	0.0289581	discard
107	alga parda	Algas	Ochrophyta	-	-	-	-	-	0.0238811	0.159381	0.0288348	discard
108	punal	Peces oseos	Chordata	Actinopterygii	Scorpaeniformes	Scorpaenidae	Pontinus	Pontinus furcirhinus	0.0224477	0.388805	0.027104	discard
109	caracol abertura manchada	Moluscos	Mollusca	Gastropoda	Littorinimorpha	Cymatiidae	Monoplex	Monoplex keenae	0.0205844	0.0907824	0.0248542	discard
110	concha ondulada	Moluscos	Mollusca	Bivalvia	Ostreida	Ostreidae	Ostrea	Ostrea megodon	0.0201711	0.237562	0.0243551	discard
111	falso volador 3	Peces oseos	Chordata	Actinopterygii	Scorpaeniformes	Triglidae	Bellator	Bellator gymnostethus	0.0201282	0.248549	0.0243034	discard
112	jaiba puntos blancos	Crustaceos	Arthropoda	Malacostraca	Decapoda	Leucosiidae	Persephona	Persephona subovata	0.0197042	0.0514581	0.0237915	discard
113	congrio puntos negros	Peces oseos	Chordata	Actinopterygii	Ophidiiformes	Ophidiidae	Brotula	Brotula clarkae	0.018936	0.103706	0.0228639	discard
114	fraile	Peces oseos	Chordata	Actinopterygii	Batrachoidiformes	Batrachoididae	Aphos	Aphos porosus	0.0182913	0.22875	0.0220855	discard
115	callana	Peces oseos	Chordata	Actinopterygii	Perciformes	Haemulidae	Orthopristis	Orthopristis chalceus	0.0182095	0.130079	0.0219867	discard
116	yuyo	Algas	Rhodophyta	-	-	-	-	-	0.017658	0.0954397	0.0213209	discard
117	barbudo azul	Peces oseos	Chordata	Actinopterygii	Perciformes	Polynemidae	Polydactylus	Polidactilus approximas	0.016324	0.0979647	0.01971	discard
118	trompudo 2	Peces oseos	Chordata	Actinopterygii	Perciformes	Gerreidae	Eucinostomus	Eucinostomus sp.	0.0155264	0.0770778	0.0187471	discard
119	aranita	Crustaceos	Arthropoda	Malacostraca	Decapoda	Inachoididae	Stenorhynchus	Stenorhynchus debilis	0.0151993	0.0561045	0.0183522	discard
120	pez carnada	Peces oseos	Chordata	Actinopterygii	Perciformes	Gobiidae	Bollmannia	Bollmannia sp.	0.0143973	0.0433152	0.0173838	discard
121	mero manchado	Peces oseos	Chordata	Actinopterygii	Perciformes	Serranidae	Hyporthodus	Hyporthodus niplobles	0.0142396	0.090546	0.0171933	discard
122	pez lobo 2	Peces oseos	Chordata	Actinopterygii	Perciformes	Serranidae	Alphestes	Alphestes multiguttatus	0.0135829	0.108363	0.0164003	discard
123	caracol lanza 3	Moluscos	Mollusca	Gastropoda	Neogastropoda	Fasciolariidae	Pustulatirus	Pustulatirus sp.	0.0128376	0.144373	0.0155005	discard
124	unicornio	Peces oseos	Chordata	Actinopterygii	Tetraodontiformes	Monacanthidae	Aluterus	Aluterus monoceros	0.0122616	0.212378	0.0148051	discard
125	caracol bombo	Moluscos	Mollusca	Gastropoda	Neogastropoda	Cancellariidae	Trigonostoma	Trigonostoma sp.	0.0122033	0.110755	0.0147346	discard
126	san juan	Peces oseos	Chordata	Actinopterygii	Perciformes	Priacanthidae	Pristigenys	Pristigenys serrula	0.0114306	0.134982	0.0138017	discard
127	caracol comun	Moluscos	Mollusca	Gastropoda	Neogastropoda	Cancellariidae	Cancellaria	Cancellaria decussata	0.0114155	0.0579475	0.0137834	discard
128	pez varias franjas	Peces oseos	Chordata	Actinopterygii	Perciformes	Haemulidae	Xenistius	Xenistius californiensis	0.0113672	0.1553	0.0137251	discard
129	caracol trompo 2	Moluscos	Mollusca	Gastropoda	Neogastropoda	Cancellariidae	Cancellaria	Cancellaria (Pyruclia) solida	0.0113222	0.0366239	0.0136708	discard
130	camaron brujo azul	Crustaceos	Arthropoda	Malacostraca	Stomatopoda	Hemisquillidae	Hemisquilla	Hemisquilla ensigera	0.0109024	0.0849219	0.0131639	discard
131	langostino trachy	Crustaceos	Arthropoda	Malacostraca	Decapoda	Penaeidae	Rimapenaeus	Rimapenaeus pacificus	0.010213	0.030658	0.0123315	discard
132	lenguado playero	Peces oseos	Chordata	Actinopterygii	Pleuronectiformes	Bothidae	Syacium	Syacium latifrons	0.0101646	0.175606	0.012273	discard
133	medusa 2	Cnidarios	Cnidaria	Scyphozoa	Rhizostomeae	Stomolophidae	Stomolophus	Stomolophus sp.	0.0100848	0.0758298	0.0121767	discard
134	langostino azul	Crustaceos	Arthropoda	Malacostraca	Decapoda	Penaeidae	Penaeus	Penaeus stylirostris	0.00997309	0.0881651	0.0120418	commercial
135	univalvo 3	Moluscos	Mollusca	Gastropoda	Littorinimorpha	Calyptraeidae	Crucibulum	Crucibulum sp.	0.00985767	0.119073	0.0119025	discard
136	lenguado zapato	Peces oseos	Chordata	Actinopterygii	Pleuronectiformes	Paralichthydae	Etropus	Etropus peruvianus	0.00927842	0.0459577	0.011203	discard
137	lenguado de ojo grande	Peces oseos	Chordata	Actinopterygii	Pleuronectiformes	Paralichthydae	Hippoglossina	Hippoglossina macrops	0.00887532	0.105941	0.0107163	discard
138	caracol liso blanco	Moluscos	Mollusca	Gastropoda	Neogastropoda	Conidae	Conasprella	Conasprella perplexa	0.00862555	0.147856	0.0104147	discard
139	caracol liso con manchas	Moluscos	Mollusca	Gastropoda	Neogastropoda	Conidae	Conus	Conus regularis	0.00835526	0.105597	0.0100884	discard
140	cebrita 3	Peces oseos	Chordata	Actinopterygii	Perciformes	Pomacentridae	Abudefduf	Abudefduf concolor	0.00789835	0.107134	0.00953671	discard
141	botija 2	Peces oseos	Chordata	Actinopterygii	Pleuronectiformes	Bothidae	Bothus	Bothus leopardinus	0.00783544	0.0481685	0.00946074	discard
142	raya electrica	Elasmobraquios	Chordata	Elasmobranchii	Torpediniformes	Narcinidae	Narcine	Narcine entemedor	0.00774204	0.0535169	0.00934797	discard
143	cebrita	Peces oseos	Chordata	Actinopterygii	Perciformes	Chaetodontidae	Chaetodon	Chaetodon humeralis	0.00678358	0.0473769	0.0081907	discard
144	cangrejo piedra	Crustaceos	Arthropoda	Malacostraca	Decapoda	Xanthidae	Heteractaea	Heteractaea lunata	0.00615903	0.055761	0.00743659	discard
145	fideo	Briozoos	Bryozoa	Gymnolaemata	Cheilostomatida	Vesiculariidae	-	-	0.00588483	0.0548457	0.00710552	discard
146	jaiba paco	Crustaceos	Arthropoda	Malacostraca	Decapoda	Calappidae	Platymera	Platymera gaudichaudii	0.00512953	0.0634715	0.00619355	discard
147	cangrejo cuadrado chico	Crustaceos	Arthropoda	Malacostraca	Decapoda	Euryplacidae	Trizocarcinus	Trizocarcinus dentatus	0.00491213	0.0267245	0.00593105	discard
148	camaron brujo naranja	Crustaceos	Arthropoda	Malacostraca	Stomatopoda	Parasquillidae	Parasquilla	Parasquilla similis	0.00490864	0.0850202	0.00592685	discard
149	cangrejo quela azul	Crustaceos	Arthropoda	Malacostraca	Decapoda	Portunidae	Callinectes	Callinectes arcuatus	0.00485114	0.0681664	0.00585741	discard
150	caracol tierra	Moluscos	Mollusca	Gastropoda	Littorinimorpha	Naticidae	Natica	Natica unifasciata	0.00479661	0.0648407	0.00579157	discard
151	caballa	Peces oseos	Chordata	Actinopterygii	Perciformes	Scombridae	Scomber	Scomber japonicus	0.00473785	0.0579346	0.00572062	commercial
152	pez carnada 3	Peces oseos	Chordata	Actinopterygii	Perciformes	Scaridae	Nicholsina	Nicholsina denticulata	0.00461412	0.0566244	0.00557122	discard
153	jaiba venosa	Crustaceos	Arthropoda	Malacostraca	Decapoda	Leucosiidae	Persephona	Persephona orbicularis	0.00449165	0.0399452	0.00542335	discard
154	caracol manjar	Moluscos	Mollusca	Gastropoda	Neogastropoda	Cancellariidae	Cancellaria	Cancellaria sp.	0.00430141	0.0292428	0.00519366	discard
155	congrio leopardo	Peces oseos	Chordata	Actinopterygii	Ophidiiformes	Ophidiidae	Lepophidium	Lepophidium pardale	0.00420039	0.032744	0.00507168	discard
156	parda verde	Cnidarios	Cnidaria	Hydrozoa	Leptothecata	Plumulariidae	Plumularia	Plumularia sp. 1	0.00413597	0.0677606	0.0049939	discard
157	caracol cuero	Moluscos	Mollusca	Gastropoda	Neogastropoda	Olividae	Felicioliva	Felicioliva peruviana	0.00397108	0.0364244	0.0047948	discard
158	barracuda	Peces oseos	Chordata	Actinopterygii	Perciformes	Sphyraenidae	Sphyraena	Sphyraena ensis	0.0039375	0.0681995	0.00475425	discard
159	alga roja flameada	Algas	Rhodophyta	-	-	-	-	-	0.00389895	0.0249813	0.00470772	discard
160	pez lobo 3	Peces oseos	Chordata	Actinopterygii	Perciformes	Serranidae	Alphestes	Alphestes immaculatus	0.00377643	0.046855	0.00455978	discard
161	cangrejo arana 2	Crustaceos	Arthropoda	Malacostraca	Decapoda	Epialtidae	Stenocionops	Stenocionops ovatus	0.00374361	0.0648413	0.00452015	discard
162	caracol lanza 2	Moluscos	Mollusca	Gastropoda	Neogastropoda	Pseudomelatomidae	-	-	0.00365956	0.0390388	0.00441866	discard
163	pintadilla	Peces oseos	Chordata	Actinopterygii	Perciformes	Cheilodactylidae	Cheilodactylus	Cheilodactylus variegatus	0.0036252	0.0459272	0.00437718	commercial
164	suco	Peces oseos	Chordata	Actinopterygii	Perciformes	Sciaenidae	Paralonchurus	Paralonchurus peruanus	0.00347184	0.0401584	0.00419201	commercial
165	roncador	Peces oseos	Chordata	Actinopterygii	Perciformes	Sciaenidae	Elattarchus	Elattarchus archidium	0.00345288	0.0598056	0.00416911	discard
166	anemona 2	Cnidarios	Cnidaria	Anthozoa	Actiniaria	Actinostolidae	Antholoba	Antholoba sp. 1	0.00329118	0.0239013	0.00397387	discard
167	lenguado frenton	Peces oseos	Chordata	Actinopterygii	Pleuronectiformes	Paralichthydae	Citharichthys	Citharichthys gilberti	0.00323155	0.0249292	0.00390187	discard
168	caracol colmillo	Moluscos	Mollusca	Gastropoda	Neogastropoda	Columbellidae	Strombina	Strombina sp.	0.00320613	0.0555318	0.00387118	discard
169	caracol abultado	Moluscos	Mollusca	Gastropoda	Neogastropoda	Mitridae	Isara	Isara swainsonii	0.00314444	0.0544634	0.0037967	discard
170	caracol comun 2	Moluscos	Mollusca	Gastropoda	Neogastropoda	Cancellariidae	Euclia	Euclia cassidiformis	0.00314175	0.0384276	0.00379345	discard
171	mero manchas amarillas	Peces oseos	Chordata	Actinopterygii	Perciformes	Serranidae	Rypticus	Rypticus nigripinnis	0.00306286	0.0423315	0.00369819	discard
172	anemona 3	Cnidarios	Cnidaria	Anthozoa	Actiniaria	Actinostolidae	-	-	0.00306029	0.0530057	0.00369508	discard
173	mero con puntos	Peces oseos	Chordata	Actinopterygii	Perciformes	Serranidae	Epinephelus	Epinephelus analogus	0.00298856	0.036585	0.00360848	discard
174	pez alambre	Peces oseos	Chordata	Actinopterygii	Anguilliformes	Nettastomatidae	Hoplunnis	Hoplunnis pacifica	0.00287799	0.0227452	0.00347497	discard
175	caracol cuerno 2	Moluscos	Mollusca	Gastropoda	Caenogastropoda	Turritellidae	Turritella	Turritella broderipiana	0.00277247	0.03209	0.00334757	discard
176	atuncillo cola amarilla	Peces oseos	Chordata	Actinopterygii	Perciformes	Carangidae	Oligoplites	Oligoplites refulgens	0.00270859	0.0282395	0.00327043	discard
177	jaiba narizona	Crustaceos	Arthropoda	Malacostraca	Decapoda	Epialtidae	Libinia	Libinia peruana	0.00254562	0.0233421	0.00307366	discard
178	jurel	Peces oseos	Chordata	Actinopterygii	Perciformes	Carangidae	Trachurus	Trachurus murphyi	0.00227109	0.0282633	0.00274218	discard
179	caracol bolita 2	Moluscos	Mollusca	Gastropoda	Cephalaspidea	Bullidae	Bulla	Bulla punctulata	0.00201765	0.0117253	0.00243618	discard
180	cangrejo arana tarantula	Crustaceos	Arthropoda	Malacostraca	Decapoda	Inachoididae	Collodes	Collodes tenuirostris	0.00194349	0.0117963	0.00234663	discard
181	caracol cuerno	Moluscos	Mollusca	Gastropoda	Neogastropoda	Terebridae	Terebra	Terebra sp. 1	0.00167407	0.0289957	0.00202132	discard
182	caracol tierra 2	Moluscos	Mollusca	Gastropoda	Neogastropoda	Cancellariidae	Cancellaria	Cancellaria (Pyruclia) bulbulus	0.00162308	0.0165264	0.00195975	discard
183	cangrejo ermitano 2	Crustaceos	Arthropoda	Malacostraca	Decapoda	Diogenidae	-	-	0.00157553	0.013288	0.00190234	discard
184	caracol con bandas	Moluscos	Mollusca	Gastropoda	Neogastropoda	Pisaniidae	-	-	0.00155914	0.00959477	0.00188255	discard
185	pez murcielago	Peces oseos	Chordata	Actinopterygii	Lophiiformes	Ogcocephalidae	Zalieutes	Zalieutes elater	0.00151359	0.0214042	0.00182755	discard
186	caracol tornillo	Moluscos	Mollusca	Gastropoda	Neogastropoda	Turridae	Polystira	Polystira oxytropis	0.00149883	0.0259606	0.00180974	discard
187	pez lobo	Peces oseos	Chordata	Actinopterygii	Perciformes	Serranidae	-	-	0.00140842	0.0150205	0.00170057	discard
188	cangrejo tarantula	Crustaceos	Arthropoda	Malacostraca	Decapoda	Dromiidae	Hypoconcha	Hypoconcha panamensis	0.00136359	0.0236181	0.00164644	discard
189	coral	Briozoos	Bryozoa	Stenolaemata	Cyclostomatida	Diaperoeciidae	-	-	0.00131241	0.0188267	0.00158464	discard
190	univalvo	Moluscos	Mollusca	Gastropoda	Littorinimorpha	Calyptraeidae	Crucibulum	Crucibulum scutellatum	0.00118678	0.0196488	0.00143295	discard
191	langostino cabeza u	Crustaceos	Arthropoda	Malacostraca	Decapoda	Sicyoniidae	Sicyonia	Sicyonia sp.	0.00117596	0.011055	0.00141988	discard
192	raya espinosa	Elasmobraquios	Chordata	Elasmobranchii	Rajiformes	Arhynchobatidae	Sympterygia	Sympterygia brevicaudata	0.0011671	0.0150989	0.0014092	commercial
193	alga roja ramificada 2	Algas	Rhodophyta	-	-	-	-	-	0.00116626	0.014395	0.00140817	discard
194	caracol liso con manchas 2	Moluscos	Mollusca	Gastropoda	Neogastropoda	Conidae	Conasprella	Conasprella arcuata	0.00111874	0.00943531	0.0013508	discard
195	caracol con puas 2	Moluscos	Mollusca	Gastropoda	Littorinimorpha	Personidae	Distorsio	Distorsio constricta	0.00108762	0.0107002	0.00131323	discard
196	tollo comun	Elasmobraquios	Chordata	Elasmobranchii	Carcharhiniformes	Triakidae	Mustelus	Mustelus whitneyi	0.0010487	0.0159311	0.00126623	discard
197	univalvo 2.1	Moluscos	Mollusca	Gastropoda	Littorinimorpha	Calyptraeidae	Crepidula	Crepidula rostrata	0.00103099	0.00789965	0.00124485	discard
198	barbudo amarillo	Peces oseos	Chordata	Actinopterygii	Perciformes	Polynemidae	Polydactylus	Polydactylus opercularis	0.00102432	0.0177418	0.0012368	discard
199	alga roja fetuchini	Algas	Rhodophyta	-	-	-	-	-	0.00100281	0.010927	0.00121082	discard
200	alga roja gelatina	Algas	Rhodophyta	-	-	-	-	-	0.000988334	0.00729178	0.00119334	discard
201	yuyo 2	Algas	Rhodophyta	-	-	-	-	-	0.000926177	0.00564666	0.00111829	discard
202	jorobado	Peces oseos	Chordata	Actinopterygii	Perciformes	Carangidae	Selene	Selene brevoortii	0.000870251	0.00726954	0.00105077	discard
203	alga parda verde 2	Algas	Rhodophyta	-	-	-	-	-	0.000860268	0.0098372	0.00103871	discard
204	langostino cola azul 2	Crustaceos	Arthropoda	Malacostraca	Decapoda	Penaeidae	-	-	0.000857009	0.0148438	0.00103478	discard
205	pez zanahoria	Peces oseos	Chordata	Actinopterygii	Lophiiformes	Antennariidae	Fowlerichthys	Fowlerichthys avalonis	0.000833361	0.00755174	0.00100623	discard
206	concha perlera	Moluscos	Mollusca	Bivalvia	Ostreida	Pteriidae	Pteria	Pteria sterna	0.000789968	0.00872725	0.000953832	discard
207	hojita 2	Peces oseos	Chordata	Actinopterygii	Perciformes	Carangidae			0.000764396	0.00545626	0.000922955	discard
208	alga roja tallo	Algas	Rhodophyta	-	-	-	-	-	0.000734537	0.00884178	0.000886902	discard
209	parasito	Poliquetos	Annelida	Polychaeta	-	-	-	-	0.000703764	0.0120379	0.000849746	discard
210	pez corneta 2	Peces oseos	Chordata	Actinopterygii	Syngnathiformes	Fistulariidae	Fistularia	Fistularia commersonii	0.000690197	0.00617591	0.000833364	discard
211	cangrejo bebe	Crustaceos	Arthropoda	Malacostraca	Decapoda	Porcellanidae	Allopetrolisthes	Allopetrolisthes angulosus	0.000680069	0.005886	0.000821136	discard
212	langostino blanco	Crustaceos	Arthropoda	Malacostraca	Decapoda	Penaeidae	Penaeus	Penaeus vannamei	0.000676219	0.0117125	0.000816487	commercial
213	cangrejo quela larga	Crustaceos	Arthropoda	Malacostraca	Decapoda	Parthenopidae	Leiolambrus	Leiolambrus punctatissimus	0.000639734	0.00620499	0.000772434	discard
214	nudibranquio	Moluscos	Mollusca	Gastropoda	Nudibranchia	Arminidae	Armina	Armina sp.	0.000622292	0.00421288	0.000751375	discard
215	caracol mostaza	Moluscos	Mollusca	Gastropoda	Neogastropoda	Pisaniidae	-	-	0.000617077	0.00742851	0.000745078	discard
216	pez rayas negras	Peces oseos	Chordata	Actinopterygii	Perciformes	Sciaenidae	Pareques	Pareques sp.	0.000563701	0.00712843	0.00068063	discard
217	trigo	Cnidarios	Cnidaria	Hydrozoa	Leptothecata	Plumulariidae	Plumularia	Plumularia sp. 2	0.000541957	0.0061309	0.000654375	discard
218	caracol armadura	Moluscos	Mollusca	Gastropoda	Neogastropoda	Muricidae	-	-	0.000532414	0.00922169	0.000642853	discard
219	alga verde	Algas	Chlorophyta	-	-	-	-	-	0.000528794	0.00682723	0.000638482	discard
220	caracol espada	Moluscos	Mollusca	Gastropoda	Neogastropoda	Muricidae	Eupleura	Eupleura limata	0.000503691	0.00558614	0.000608172	discard
221	caracol marmol	Moluscos	Mollusca	Gastropoda	Neogastropoda	Colubrariidae	Metula	Metula amosi	0.000492643	0.00639078	0.000594832	discard
222	alga cactus	Algas	Chlorophyta	-	-	-	-	-	0.000480672	0.00579686	0.000580378	discard
223	ulva 2	Algas	Chlorophyta	Ulvophyceae	-	-	-	-	0.000422998	0.00281514	0.000510741	discard
224	arbusto	Briozoos	Bryozoa	Gymnolaemata	Cheilostomatida	-	-	-	0.000408882	0.0047569	0.000493697	discard
225	chiri filamentoso	Peces oseos	Chordata	Actinopterygii	Perciformes	Carangidae	Carangoides	Carangoides otrynter	0.000408338	0.00254579	0.00049304	discard
226	aranita 2	Crustaceos	Arthropoda	Malacostraca	Decapoda	Inachoididae	Inachoides	Inachoides lambriformis	0.000389758	0.00328726	0.000470605	discard
227	cangrejo pentagono	Crustaceos	Arthropoda	Malacostraca	Decapoda	Dromiidae	Moreiradromia	Moreiradromia sarraburei	0.000320779	0.00555605	0.000387318	discard
228	lenguado redondo	Peces oseos	Chordata	Actinopterygii	Pleuronectiformes	Achiridae	Achirus	Achirus klunzingeri	0.000311429	0.00398814	0.000376029	discard
229	caracol erizo	Moluscos	Mollusca	Gastropoda	Neogastropoda	Cancellariidae	Bivetiella	Bivetiella pulchra	0.000310477	0.0039264	0.00037488	discard
230	caracol cetro	Moluscos	Mollusca	Gastropoda	Neogastropoda	Muricidae	-	-	0.000298469	0.00284882	0.00036038	discard
231	alga verde tallo	Algas	Chlorophyta	-	-	-	-	-	0.000288465	0.00420484	0.000348301	discard
232	caracol fresa 3	Moluscos	Mollusca	Gastropoda	Neogastropoda	Pseudomelatomidae	-	-	0.000256034	0.00443465	0.000309144	discard
233	gusano	Poliquetos	Annelida	Polychaeta	-	-	-	-	0.000235618	0.00404822	0.000284492	discard
234	esponja morada 2	Cnidarios	Cnidaria	Anthozoa	Octocorallia	Renillidae	Renilla	Renilla sp.	0.000231437	0.0040086	0.000279444	discard
235	cangrejo garrapata	Crustaceos	Arthropoda	Malacostraca	Decapoda	Epialtidae	Acanthonyx	Acanthonyx petiverii	0.000211913	0.00286815	0.00025587	discard
236	cangrejo de unas	Crustaceos	Arthropoda	Malacostraca	Decapoda	Ethusidae	Ethusa	Ethusa ciliatifrons	0.00021049	0.00204472	0.000254152	discard
237	langostino capachudo	Crustaceos	Arthropoda	Malacostraca	Decapoda	Sicyoniidae	Sicyonia	Sicyonia picta	0.000204724	0.00354592	0.00024719	discard
238	univalvo 2	Moluscos	Mollusca	Gastropoda	Littorinimorpha	Calyptraeidae	Crepidula	Crepidula sp.	0.000185542	0.00197653	0.000224029	discard
239	cangrejo quela larga 2	Crustaceos	Arthropoda	Malacostraca	Decapoda	Parthenopidae	Spinolambrus	Spinolambrus exilipes	0.000181189	0.00313829	0.000218773	discard
240	langostino con chapas 2	Crustaceos	Arthropoda	Malacostraca	Decapoda	Sicyoniidae	Sicyonia	Sicyonia mixta	0.00017056	0.00226456	0.00020594	discard
241	raya mariposa	Elasmobraquios	Chordata	Elasmobranchii	Myliobatiformes	Gymnuridae	Gymnura	Gymnura sp.	0.000145874	0.00221111	0.000176133	discard
242	lenguado 3 ocelos	Peces oseos	Chordata	Actinopterygii	Pleuronectiformes	Paralichthydae	Ancylopsetta	Ancylopsetta dendritica	0.000135926	0.00168682	0.000164121	discard
243	caracol cuerno arrugado	Moluscos	Mollusca	Gastropoda	Neogastropoda	Terebridae	Terebra	Terebra sp. 2	0.00013476	0.00233412	0.000162714	discard
244	caracol colmillito	Moluscos	Mollusca	Gastropoda	Neogastropoda	Columbellidae	Sincola	Sincola dorsata	0.000133089	0.00230517	0.000160696	discard
245	pez dracula	Peces oseos	Chordata	Actinopterygii	Perciformes	Serranidae	Paranthias	Paranthias colonus	0.00012822	0.00222084	0.000154817	discard
246	alga roja filamentosa	Algas	Rhodophyta	-	-	-	-	-	0.000127076	0.00220102	0.000153435	discard
247	caracol tuberculoso	Moluscos	Mollusca	Gastropoda	Neogastropoda	Terebridae	Terebra	Terebra sp. 3	0.000126964	0.00219908	0.0001533	discard
248	gusano 2	Poliquetos	Annelida	Polychaeta	Amphinomida	Amphinomidae	Chloeia	Chloeia sp.	0.000121587	0.00153192	0.000146807	discard
249	chiri aleta	Peces oseos	Chordata	Actinopterygii	Perciformes	Stromateidae	Peprilus	Peprilus medius	0.000118964	0.00206051	0.00014364	commercial
250	caracol conito	Moluscos	Mollusca	Gastropoda	Neogastropoda	Columbellidae	Mazatlania	Mazatlania fulgurata	0.000112667	0.00195145	0.000136037	discard
251	alga roja furunculada	Algas	Rhodophyta	-	-	-	-	-	0.000111309	0.00136837	0.000134398	discard
252	caracol gordo	Moluscos	Mollusca	Gastropoda	Neogastropoda	Columbellidae	Mitrella	Mitrella buccinoides	9.75681e-05	0.00167321	0.000117807	discard
253	alga roja hilo	Algas	Rhodophyta	-	-	-	-	-	9.38834e-05	0.00117325	0.000113358	discard
254	estrella parda 2	Equinodermos	Echinodermata	Asteroidea	Paxillosida	Luidiidae	Luidia	Luidia sp.	9.34304e-05	0.00137023	0.000112811	discard
255	alga roja ondulada	Algas	Rhodophyta	-	-	-	-	-	9.12311e-05	0.00158017	0.000110155	discard
256	estrella parda	Equinodermos	Echinodermata	Asteroidea	Paxillosida	Astropectinidae	Astropecten	Astropecten armatus	8.92865e-05	0.00154649	0.000107807	discard
257	pico de loro	Crustaceos	Mollusca	Hexanauplia	Sessilia	Balanidae	-	-	8.43324e-05	0.00122372	0.000101826	discard
258	estrella verde	Equinodermos	Echinodermata	Echinoidea	Clypeasteroida	Clypeasteridae	Clypeaster	Clypeaster sp.	7.71038e-05	0.00116493	9.30974e-05	discard
259	estrella patricio	Equinodermos	Echinodermata	Asteroidea	Paxillosida	Astropectinidae	Tethyaster	Tethyaster canaliculatus	5.76132e-05	0.00099789	6.9564e-05	discard
260	erizo pardo	Equinodermos	Echinodermata	Echinoidea	Diadematoida	Diadematidae	Astropyga	Astropyga pulvinata	5.05328e-05	0.000875253	6.10148e-05	discard
261	langostino peruano	Crustaceos	Arthropoda	Malacostraca	Decapoda	Solenoceridae	Haliporoides	Haliporoides diomedeae	4.91552e-05	0.000851392	5.93514e-05	discard
262	erizo	Equinodermos	Echinodermata	Echinoidea	Camarodonta	Echinometridae	-	-	4.11345e-05	0.000712471	4.96671e-05	discard
263	cangrejo ermitano 4	Crustaceos	Arthropoda	Malacostraca	Decapoda	Diogenidae	-	-	3.8747e-05	0.000671117	4.67842e-05	discard
264	pepa peluda	Equinodermos	Echinodermata	Echinoidea	Spatangoida	Loveniidae	-	-	3.79933e-05	0.000523984	4.58743e-05	discard
265	alga roja ancha	Algas	Rhodophyta	-	-	-	-	-	3.40165e-05	0.000589183	4.10726e-05	discard
266	langostino popeye	Crustaceos	Arthropoda	Malacostraca	Decapoda	Alpheidae	-	-	3.34408e-05	0.000579212	4.03774e-05	discard
267	raya azul	Elasmobraquios	Chordata	Elasmobranchii	Myliobatiformes	Dasyatidae	Pteroplatytrygon	Pteroplatytrygon violacea	3.30953e-05	0.000573228	3.99603e-05	discard
268	tapadera tigre	Elasmobraquios	Chordata	Elasmobranchii	Myliobatiformes	Urotrygonidae	Urobatis	Urobatis tumbesensis	2.98979e-05	0.000517848	3.60997e-05	discard
269	medusa morada	Cnidarios	Cnidaria	Scyphozoa	Rhizostomeae	Cepheidae	Marivagia	Marivagia stellata	2.20285e-05	0.000381546	2.65979e-05	discard
270	pepino de mar	Equinodermos	Echinodermata	Holothuroidea	Holothuriida	Holothuriidae	-	-	1.73277e-05	0.000237619	2.0922e-05	discard
271	alga cinta	Algas	Rhodophyta	-	-	-	-	-	1.36116e-05	0.000235759	1.6435e-05	discard
272	ofiruoideo	Equinodermos	Echinodermata	Ophiuroidea	Ophiacanthida	Ophiodermatidae	Ophioderma	Ophioderma sp.	1.05569e-05	0.00018285	1.27467e-05	discard
273	tapadera con manchas	Elasmobraquios	Chordata	Elasmobranchii	Myliobatiformes	Urotrygonidae	Urotrygon	Urotrygon chilensis	8.31337e-06	0.000133022	1.00378e-05	discard
274	tapadera	Elasmobraquios	Chordata	Elasmobranchii	Myliobatiformes	Urotrygonidae	Urotrygon	Urotrygon sp.	4.38998e-06	7.60367e-05	5.3006e-06	discard
275	raya ecuatorial	Elasmobraquios	Chordata	Elasmobranchii	Rajiformes	Rajidae	Raja	Raja equatorialis	3.77022e-06	6.53021e-05	4.55228e-06	discard
276	cangrejo vampiro	Crustaceos	Arthropoda	Malacostraca	Decapoda	Mithracidae	Microphrys	Microphrys aculeatus	1.73054e-06	2.99738e-05	2.08951e-06	discard
277	trigo 2	Cnidarios	Cnidaria	-	-	-	-	-	1.19132e-06	2.06343e-05	1.43844e-06	discard
